# Supplementary material for: Exploring the Role of Endoplasmic Reticulum Stress in Hepatocellular Carcinoma through mining of the Human Protein Atlas
Source: Biology (Basel). 2021 Jul 9;10(7):640. doi: 10.3390/biology10070640 (PMC8301178; doi:10.3390/biology10070640)
Supplement: Supplementary file 1 [file biology-10-00640-s001.zip]

Archive with 1 entries (1 files):
- biology-1282419-supplementary.pdf
